# Supplementary material for: 3H-Deprenyl and 3H-PIB autoradiography show different laminar distributions of astroglia and fibrillar β-amyloid in Alzheimer brain
Source: J Neuroinflammation. 2013 Jul 23;10:90. doi: 10.1186/1742-2094-10-90 (PMC3733895; doi:10.1186/1742-2094-10-90)
Supplement: Additional file 1: Figure S1 — Neuropathology in the brain obtained from an Alzheimer’s disease case used for autoradiography studies showing immunoreactivity in the frontal cortex and hippocampus, respectively, for: (A-B) β-amyloid (Aβ), 6 F/3D; (C-D) hyperphosphorylated tau protein, AT8; (E-F) activated microglia, CD68; and (G-H) reactive astrocytes, glial fibrillary acidic protein (GFAP). [file 1742-2094-10-90-S1.zip]

Archive with 3 entries (2 files):
-  Supplementary Fig 1 .tif
- __MACOSX/
- __MACOSX/._ Supplementary Fig 1 .tif
